# Supplementary material for: Safety Assessment of Eubacterium limosum El1405 and Its Protective Effect Against Salmonella Typhimurium Infection in Mice
Source: Nutrients. 2026 May 28;18(11):1738. doi: 10.3390/nu18111738 (PMC13259198; doi:10.3390/nu18111738)
Supplement: Supplementary file 1 [file nutrients-18-01738-s001.zip]

Archive with 1 entries (1 files):
- nutrients-4303260-supplementary.pdf
